# Supplementary material for: Increasing transparency in machine learning through bootstrap simulation and shapely additive explanations
Source: PLoS One. 2023 Feb 23;18(2):e0281922. doi: 10.1371/journal.pone.0281922 (PMC9949629; doi:10.1371/journal.pone.0281922)
Supplement: S1 File — Heart Disease Prediction Cohort from the England National Health Services Database. (CSV) [file pone.0281922.s006.csv]

	Age	Sex	RestingBP	Cholesterol	FastingBS	RestingECG	MaxHR	Angina	HeartPeakReading	HeartDisease
1	40	M	140	289	0	Normal	172	N	0	0
2	49	F	160	180	0	Normal	156	N	1	1
3	37	M	130	283	0	ST	98	N	0	0
4	48	F	138	214	0	Normal	108	Y	1.5	1
5	54	M	150	195	0	Normal	122	N	0	0
6	39	M	120	339	0	Normal	170	N	0	0
7	45	F	130	237	0	Normal	170	N	0	0
8	54	M	110	208	0	Normal	142	N	0	0
9	37	M	140	207	0	Normal	130	Y	1.5	1
10	48	F	120	284	0	Normal	120	N	0	0
11	37	F	130	211	0	Normal	142	N	0	0
12	58	M	136	164	0	ST	99	Y	2	1
13	39	M	120	204	0	Normal	145	N	0	0
14	49	M	140	234	0	Normal	140	Y	1	1
15	42	F	115	211	0	ST	137	N	0	0
16	54	F	120	273	0	Normal	150	N	1.5	0
17	38	M	110	196	0	Normal	166	N	0	1
18	43	F	120	201	0	Normal	165	N	0	0
19	60	M	100	248	0	Normal	125	N	1	1
20	36	M	120	267	0	Normal	160	N	3	1
21	43	F	100	223	0	Normal	142	N	0	0
22	44	M	120	184	0	Normal	142	N	1	0
23	49	F	124	201	0	Normal	164	N	0	0
24	44	M	150	288	0	Normal	150	Y	3	1
25	40	M	130	215	0	Normal	138	N	0	0
26	36	M	130	209	0	Normal	178	N	0	0
27	53	M	124	260	0	ST	112	Y	3	0
28	52	M	120	284	0	Normal	118	N	0	0
29	53	F	113	468	0	Normal	127	N	0	0
30	51	M	125	188	0	Normal	145	N	0	0
31	53	M	145	518	0	Normal	130	N	0	1
32	56	M	130	167	0	Normal	114	N	0	0
33	54	M	125	224	0	Normal	122	N	2	1
34	41	M	130	172	0	ST	130	N	2	1
35	43	F	150	186	0	Normal	154	N	0	0
36	32	M	125	254	0	Normal	155	N	0	0
37	65	M	140	306	1	Normal	87	Y	1.5	1
38	41	F	110	250	0	ST	142	N	0	0
39	48	F	120	177	1	ST	148	N	0	0
40	48	F	150	227	0	Normal	130	Y	1	0
41	54	F	150	230	0	Normal	130	N	0	0
42	54	F	130	294	0	ST	100	Y	0	1
43	35	M	150	264	0	Normal	168	N	0	0
44	52	M	140	259	0	ST	170	N	0	0
45	43	M	120	175	0	Normal	120	Y	1	1
46	59	M	130	318	0	Normal	120	Y	1	0
47	37	M	120	223	0	Normal	168	N	0	0
48	50	M	140	216	0	Normal	170	N	0	0
49	36	M	112	340	0	Normal	184	N	1	0
50	41	M	110	289	0	Normal	170	N	0	1
51	50	M	130	233	0	Normal	121	Y	2	1
52	47	F	120	205	0	Normal	98	Y	2	1
53	45	M	140	224	1	Normal	122	N	0	0
54	41	F	130	245	0	Normal	150	N	0	0
55	52	F	130	180	0	Normal	140	Y	1.5	0
56	51	F	160	194	0	Normal	170	N	0	0
57	31	M	120	270	0	Normal	153	Y	1.5	1
58	58	M	130	213	0	ST	140	N	0	1
59	54	M	150	365	0	ST	134	N	1	0
60	52	M	112	342	0	ST	96	Y	1	1
61	49	M	100	253	0	Normal	174	N	0	0
62	43	F	150	254	0	Normal	175	N	0	0
63	45	M	140	224	0	Normal	144	N	0	0
64	46	M	120	277	0	Normal	125	Y	1	1
65	50	F	110	202	0	Normal	145	N	0	0
66	37	F	120	260	0	Normal	130	N	0	0
67	45	F	132	297	0	Normal	144	N	0	0
68	32	M	110	225	0	Normal	184	N	0	0
69	52	M	160	246	0	ST	82	Y	4	1
70	44	M	150	412	0	Normal	170	N	0	0
71	57	M	140	265	0	ST	145	Y	1	1
72	44	M	130	215	0	Normal	135	N	0	0
73	52	M	120	182	0	Normal	150	N	0	1
74	44	F	120	218	0	ST	115	N	0	0
75	55	M	140	268	0	Normal	128	Y	1.5	1
76	46	M	150	163	0	Normal	116	N	0	0
77	32	M	118	529	0	Normal	130	N	0	1
78	35	F	140	167	0	Normal	150	N	0	0
79	52	M	140	100	0	Normal	138	Y	0	0
80	49	M	130	206	0	Normal	170	N	0	1
81	55	M	110	277	0	Normal	160	N	0	0
82	54	M	120	238	0	Normal	154	N	0	0
83	63	M	150	223	0	Normal	115	N	0	1
84	52	M	160	196	0	Normal	165	N	0	0
85	56	M	150	213	1	Normal	125	Y	1	1
86	66	M	140	139	0	Normal	94	Y	1	1
87	65	M	170	263	1	Normal	112	Y	2	1
88	53	F	140	216	0	Normal	142	Y	2	0
89	43	M	120	291	0	ST	155	N	0	1
90	55	M	140	229	0	Normal	110	Y	0.5	0
91	49	F	110	208	0	Normal	160	N	0	0
92	39	M	130	307	0	Normal	140	N	0	0
93	52	F	120	210	0	Normal	148	N	0	0
94	48	M	160	329	0	Normal	92	Y	1.5	1
95	39	F	110	182	0	ST	180	N	0	0
96	58	M	130	263	0	Normal	140	Y	2	1
97	43	M	142	207	0	Normal	138	N	0	0
98	39	M	160	147	1	Normal	160	N	0	0
99	56	M	120	85	0	Normal	140	N	0	0
100	41	M	125	269	0	Normal	144	N	0	0
101	65	M	130	275	0	ST	115	Y	1	1
102	51	M	130	179	0	Normal	100	N	0	0
103	40	F	150	392	0	Normal	130	N	2	1
104	40	M	120	466	1	Normal	152	Y	1	1
105	46	M	118	186	0	Normal	124	N	0	1
106	57	M	140	260	1	Normal	140	N	0	0
107	48	F	120	254	0	ST	110	N	0	0
108	34	M	150	214	0	ST	168	N	0	0
109	50	M	140	129	0	Normal	135	N	0	0
110	39	M	190	241	0	Normal	106	N	0	0
111	59	F	130	188	0	Normal	124	N	1	0
112	57	M	150	255	0	Normal	92	Y	3	1
113	47	M	140	276	1	Normal	125	Y	0	0
114	38	M	140	297	0	Normal	150	N	0	0
115	49	F	130	207	0	ST	135	N	0	0
116	33	F	100	246	0	Normal	150	Y	1	1
117	38	M	120	282	0	Normal	170	N	0	1
118	59	F	130	338	1	ST	130	Y	1.5	1
119	35	F	120	160	0	ST	185	N	0	0
120	34	M	140	156	0	Normal	180	N	0	1
121	47	F	135	248	1	Normal	170	N	0	1
122	52	F	125	272	0	Normal	139	N	0	0
123	46	M	110	240	0	ST	140	N	0	0
124	58	F	180	393	0	Normal	110	Y	1	1
125	58	M	130	230	0	Normal	150	N	0	0
126	54	M	120	246	0	Normal	110	N	0	0
127	34	F	130	161	0	Normal	190	N	0	0
128	48	F	108	163	0	Normal	175	N	2	0
129	54	F	120	230	1	Normal	140	N	0	0
130	42	M	120	228	0	Normal	152	Y	1.5	0
131	38	M	145	292	0	Normal	130	N	0	0
132	46	M	110	202	0	Normal	150	Y	0	1
133	56	M	170	388	0	ST	122	Y	2	1
134	56	M	150	230	0	ST	124	Y	1.5	1
135	61	F	130	294	0	ST	120	Y	1	0
136	49	M	115	265	0	Normal	175	N	0	1
137	43	F	120	215	0	ST	175	N	0	0
138	39	M	120	241	0	ST	146	N	2	0
139	54	M	140	166	0	Normal	118	Y	0	1
140	43	M	150	247	0	Normal	130	Y	2	1
141	52	M	160	331	0	Normal	94	Y	2.5	1
142	50	M	140	341	0	ST	125	Y	2.5	1
143	47	M	160	291	0	ST	158	Y	3	1
144	53	M	140	243	0	Normal	155	N	0	0
145	56	F	120	279	0	Normal	150	N	1	1
146	39	M	110	273	0	Normal	132	N	0	0
147	42	M	120	198	0	Normal	155	N	0	0
148	43	F	120	249	0	ST	176	N	0	0
149	50	M	120	168	0	Normal	160	N	0	0
150	54	M	130	603	1	Normal	125	Y	1	1
151	39	M	130	215	0	Normal	120	N	0	0
152	48	M	100	159	0	Normal	100	N	0	0
153	40	M	130	275	0	Normal	150	N	0	0
154	55	M	120	270	0	Normal	140	N	0	0
155	41	M	120	291	0	ST	160	N	0	0
156	56	M	155	342	1	Normal	150	Y	3	1
157	38	M	110	190	0	Normal	150	Y	1	1
158	49	M	140	185	0	Normal	130	N	0	0
159	44	M	130	290	0	Normal	100	Y	2	1
160	54	M	160	195	0	ST	130	N	1	0
161	59	M	140	264	1	LVH	119	Y	0	1
162	49	M	128	212	0	Normal	96	Y	0	1
163	47	M	160	263	0	Normal	174	N	0	0
164	42	M	120	196	0	Normal	150	N	0	0
165	52	F	140	225	0	Normal	140	N	0	0
166	46	M	140	272	1	Normal	175	N	2	1
167	50	M	140	231	0	ST	140	Y	5	1
168	48	M	140	238	0	Normal	118	N	0	0
169	58	M	135	222	0	Normal	100	N	0	0
170	58	M	140	179	0	Normal	160	N	0	0
171	29	M	120	243	0	Normal	160	N	0	0
172	40	M	140	235	0	Normal	188	N	0	0
173	53	M	140	320	0	Normal	162	N	0	0
174	49	M	140	187	0	Normal	172	N	0	0
175	52	M	140	266	0	Normal	134	Y	2	1
176	43	M	140	288	0	Normal	135	Y	2	1
177	54	M	140	216	0	Normal	105	N	1.5	1
178	59	M	140	287	0	Normal	150	N	0	0
179	37	M	130	194	0	Normal	150	N	0	0
180	46	F	130	238	0	Normal	90	N	0	0
181	52	M	130	225	0	Normal	120	Y	2	1
182	51	M	130	224	0	Normal	150	N	0	0
183	52	M	140	404	0	Normal	124	Y	2	1
184	46	M	110	238	0	ST	140	Y	1	0
185	54	F	160	312	0	Normal	130	N	0	0
186	58	M	160	211	1	ST	92	N	0	1
187	58	M	130	251	0	Normal	110	N	0	0
188	41	M	120	237	1	Normal	138	Y	1	1
189	50	F	120	328	0	Normal	110	Y	1	0
190	53	M	180	285	0	ST	120	Y	1.5	1
191	46	M	180	280	0	ST	120	N	0	0
192	50	M	170	209	0	ST	116	N	0	0
193	48	M	130	245	0	Normal	160	N	0	0
194	45	M	135	192	0	Normal	110	N	0	0
195	41	F	125	184	0	Normal	180	N	0	0
196	62	F	160	193	0	Normal	116	N	0	0
197	49	M	120	297	0	Normal	132	N	1	0
198	42	M	150	268	0	Normal	136	N	0	0
199	53	M	120	246	0	Normal	116	Y	0	1
200	57	F	130	308	0	Normal	98	N	1	0
201	47	M	110	249	0	Normal	150	N	0	0
202	46	M	120	230	0	Normal	150	N	0	0
203	42	M	160	147	0	Normal	146	N	0	0
204	31	F	100	219	0	ST	150	N	0	0
205	56	M	130	184	0	Normal	100	N	0	0
206	50	M	150	215	0	Normal	140	Y	0	0
207	35	M	120	308	0	LVH	180	N	0	0
208	35	M	110	257	0	Normal	140	N	0	1
209	28	M	130	132	0	LVH	185	N	0	0
210	54	M	125	216	0	Normal	140	N	0	1
211	48	M	106	263	1	Normal	110	N	0	1
212	50	F	140	288	0	Normal	140	Y	0	1
213	56	M	130	276	0	Normal	128	Y	1	0
214	56	F	130	219	0	ST	164	N	0	0
215	47	M	150	226	0	Normal	98	Y	1.5	1
216	30	F	170	237	0	ST	170	N	0	0
217	39	M	110	280	0	Normal	150	N	0	1
218	54	M	120	217	0	Normal	137	N	0	0
219	55	M	140	196	0	Normal	150	N	0	0
220	29	M	140	263	0	Normal	170	N	0	0
221	46	M	130	222	0	Normal	112	N	0	1
222	51	F	160	303	0	Normal	150	Y	1	1
223	48	F	120	195	0	Normal	125	N	0	0
224	33	M	120	298	0	Normal	185	N	0	0
225	55	M	120	256	1	Normal	137	N	0	0
226	50	M	145	264	0	Normal	150	N	0	1
227	53	M	120	195	0	Normal	140	N	0	0
228	38	M	92	117	0	Normal	134	Y	2.5	1
229	41	M	120	295	0	Normal	170	N	0	0
230	37	F	130	173	0	ST	184	N	0	0
231	37	M	130	315	0	Normal	158	N	0	0
232	40	M	130	281	0	Normal	167	N	0	0
233	38	F	120	275	0	Normal	129	N	0	0
234	41	M	112	250	0	Normal	142	N	0	0
235	54	F	140	309	0	ST	140	N	0	0
236	39	M	120	200	0	Normal	160	Y	1	0
237	41	M	120	336	0	Normal	118	Y	3	1
238	55	M	140	295	0	Normal	136	N	0	1
239	48	M	160	355	0	Normal	99	Y	2	1
240	48	M	160	193	0	Normal	102	Y	3	1
241	55	M	145	326	0	Normal	155	N	0	0
242	54	M	200	198	0	Normal	142	Y	2	1
243	55	M	160	292	1	Normal	143	Y	2	1
244	43	F	120	266	0	Normal	118	N	0	0
245	48	M	160	268	0	Normal	103	Y	1	1
246	54	M	120	171	0	Normal	137	N	2	0
247	54	M	120	237	0	Normal	150	Y	1.5	1
248	48	M	122	275	1	ST	150	Y	2	1
249	45	M	130	219	0	ST	130	Y	1	1
250	49	M	130	341	0	Normal	120	Y	1	1
251	44	M	135	491	0	Normal	135	N	0	1
252	48	M	120	260	0	Normal	115	N	2	1
253	61	M	125	292	0	ST	115	Y	0	0
254	62	M	140	271	0	Normal	152	N	1	0
255	55	M	145	248	0	Normal	96	Y	2	1
256	53	F	120	274	0	Normal	130	N	0	0
257	55	F	130	394	0	LVH	150	N	0	0
258	36	M	150	160	0	Normal	172	N	0	0
259	51	F	150	200	0	Normal	120	N	0.5	0
260	55	F	122	320	0	Normal	155	N	0	0
261	46	M	140	275	0	Normal	165	Y	0	0
262	54	F	120	221	0	Normal	138	N	1	0
263	46	M	120	231	0	Normal	115	Y	0	1
264	59	M	130	126	0	Normal	125	N	0	1
265	47	M	140	193	0	Normal	145	Y	1	1
266	54	M	160	305	0	Normal	175	N	0	0
267	52	M	130	298	0	Normal	110	Y	1	1
268	34	M	98	220	0	Normal	150	N	0	0
269	54	M	130	242	0	Normal	91	Y	1	1
270	47	F	130	235	0	Normal	145	N	2	0
271	45	M	120	225	0	Normal	140	N	0	0
272	32	F	105	198	0	Normal	165	N	0	0
273	55	M	140	201	0	Normal	130	Y	3	1
274	55	M	120	220	0	LVH	134	N	0	0
275	45	F	180	295	0	Normal	180	N	0	0
276	59	M	180	213	0	Normal	100	N	0	0
277	51	M	135	160	0	Normal	150	N	2	1
278	52	M	170	223	0	Normal	126	Y	1.5	1
279	57	F	180	347	0	ST	126	Y	0.8	0
280	54	F	130	253	0	ST	155	N	0	0
281	60	M	120	246	0	LVH	135	N	0	0
282	49	M	150	222	0	Normal	122	N	2	1
283	51	F	130	220	0	Normal	160	Y	2	0
284	55	F	110	344	0	ST	160	N	0	0
285	42	M	140	358	0	Normal	170	N	0	0
286	51	F	110	190	0	Normal	120	N	0	0
287	59	M	140	169	0	Normal	140	N	0	0
288	53	M	120	181	0	Normal	132	N	0	0
289	48	F	133	308	0	ST	156	N	2	0
290	36	M	120	166	0	Normal	180	N	0	0
291	48	M	110	211	0	Normal	138	N	0	0
292	47	F	140	257	0	Normal	135	N	1	0
293	53	M	130	182	0	Normal	148	N	0	0
294	65	M	115	0	0	Normal	93	Y	0	1
295	32	M	95	0	1	Normal	127	N	0.7	1
296	61	M	105	0	1	Normal	110	Y	1.5	1
297	50	M	145	0	1	Normal	139	Y	0.7	1
298	57	M	110	0	1	ST	131	Y	1.4	1
299	51	M	110	0	1	Normal	92	N	0	1
300	47	M	110	0	1	ST	149	N	2.1	1
301	60	M	160	0	1	Normal	149	N	0.4	1
302	55	M	140	0	0	ST	150	N	0.2	0
303	53	M	125	0	1	Normal	120	N	1.5	1
304	62	F	120	0	1	ST	123	Y	1.7	1
305	51	M	95	0	1	Normal	126	N	2.2	1
306	51	F	120	0	1	Normal	127	Y	1.5	1
307	55	M	115	0	1	Normal	155	N	0.1	1
308	53	M	130	0	0	ST	120	N	0.7	0
309	58	M	115	0	1	Normal	138	N	0.5	1
310	57	M	95	0	1	Normal	182	N	0.7	1
311	65	M	155	0	0	Normal	154	N	1	0
312	60	M	125	0	1	Normal	110	N	0.1	1
313	41	M	125	0	1	Normal	176	N	1.6	1
314	34	M	115	0	1	Normal	154	N	0.2	1
315	53	M	80	0	0	Normal	141	Y	2	0
316	74	M	145	0	1	ST	123	N	1.3	1
317	57	M	105	0	1	Normal	148	N	0.3	1
318	56	M	140	0	1	Normal	121	Y	1.8	1
319	61	M	130	0	1	Normal	77	N	2.5	1
320	68	M	145	0	1	Normal	136	N	1.8	1
321	59	M	125	0	1	Normal	175	N	2.6	1
322	63	M	100	0	1	Normal	109	N	-0.9	1
323	38	F	105	0	1	Normal	166	N	2.8	1
324	62	M	115	0	1	Normal	128	Y	2.5	1
325	46	M	100	0	1	ST	133	N	-2.6	1
326	42	M	105	0	1	Normal	128	Y	-1.5	1
327	45	M	110	0	0	Normal	138	N	-0.1	0
328	59	M	125	0	1	Normal	119	Y	0.9	1
329	52	M	95	0	1	Normal	82	Y	0.8	1
330	60	M	130	0	1	ST	130	Y	1.1	1
331	60	M	115	0	1	Normal	143	N	2.4	1
332	56	M	115	0	1	ST	82	N	-1	1
333	38	M	100	0	0	Normal	179	N	-1.1	0
334	40	M	95	0	1	ST	144	N	0	1
335	51	M	130	0	1	Normal	170	N	-0.7	1
336	62	M	120	0	1	LVH	134	N	-0.8	1
337	72	M	160	0	0	LVH	114	N	1.6	0
338	63	M	150	0	1	ST	154	N	3.7	1
339	63	M	140	0	1	LVH	149	N	2	1
340	64	F	95	0	1	Normal	145	N	1.1	1
341	43	M	100	0	1	Normal	122	N	1.5	1
342	64	M	110	0	1	Normal	114	Y	1.3	1
343	61	M	110	0	1	Normal	113	N	1.4	1
344	52	M	130	0	1	Normal	120	N	0	1
345	51	M	120	0	1	Normal	104	N	0	1
346	69	M	135	0	0	Normal	130	N	0	1
347	59	M	120	0	0	Normal	115	N	0	1
348	48	M	115	0	1	Normal	128	N	0	1
349	69	M	137	0	0	ST	104	Y	1.6	1
350	36	M	110	0	1	Normal	125	Y	1	1
351	53	M	120	0	1	Normal	120	N	0	1
352	43	M	140	0	0	ST	140	Y	0.5	1
353	56	M	120	0	0	ST	100	Y	-1	1
354	58	M	130	0	0	ST	100	Y	1	1
355	55	M	120	0	0	ST	92	N	0.3	1
356	67	M	145	0	0	LVH	125	N	0	1
357	46	M	115	0	0	Normal	113	Y	1.5	1
358	53	M	120	0	0	Normal	95	N	0	1
359	38	M	115	0	0	Normal	128	Y	0	1
360	53	M	105	0	0	Normal	115	N	0	1
361	62	M	160	0	0	Normal	72	Y	0	1
362	47	M	160	0	0	Normal	124	Y	0	1
363	56	M	155	0	0	ST	99	N	0	1
364	56	M	120	0	0	ST	148	N	0	1
365	56	M	120	0	0	Normal	97	N	0	0
366	64	F	200	0	0	Normal	140	Y	1	1
367	61	M	150	0	0	Normal	117	Y	2	1
368	68	M	135	0	0	ST	120	Y	0	1
369	57	M	140	0	0	Normal	120	Y	2	1
370	63	M	150	0	0	Normal	86	Y	2	1
371	60	M	135	0	0	Normal	63	Y	0.5	1
372	66	M	150	0	0	Normal	108	Y	2	1
373	63	M	185	0	0	Normal	98	Y	0	1
374	59	M	135	0	0	Normal	115	Y	1	1
375	61	M	125	0	0	Normal	105	Y	0	1
376	73	F	160	0	0	ST	121	N	0	1
377	47	M	155	0	0	Normal	118	Y	1	1
378	65	M	160	0	1	ST	122	N	1.2	1
379	70	M	140	0	1	Normal	157	Y	2	1
380	50	M	120	0	0	ST	156	Y	0	1
381	60	M	160	0	0	ST	99	Y	0.5	1
382	50	M	115	0	0	Normal	120	Y	0.5	1
383	43	M	115	0	0	Normal	145	Y	2	1
384	38	F	110	0	0	Normal	156	N	0	1
385	54	M	120	0	0	Normal	155	N	0	1
386	61	M	150	0	0	Normal	105	Y	0	1
387	42	M	145	0	0	Normal	99	Y	0	1
388	53	M	130	0	0	LVH	135	Y	1	1
389	55	M	140	0	0	Normal	83	N	0	1
390	61	M	160	0	1	ST	145	N	1	1
391	51	M	140	0	0	Normal	60	N	0	1
392	70	M	115	0	0	ST	92	Y	0	1
393	61	M	130	0	0	LVH	115	N	0	1
394	38	M	150	0	1	Normal	120	Y	0.7	1
395	57	M	160	0	1	Normal	98	Y	2	1
396	38	M	135	0	1	Normal	150	N	0	1
397	62	F	140	0	1	Normal	143	N	0	1
398	58	M	170	0	1	ST	105	Y	0	1
399	52	M	165	0	1	Normal	122	Y	1	1
400	61	M	200	0	1	ST	70	N	0	1
401	50	F	160	0	1	Normal	110	N	0	1
402	51	M	130	0	1	ST	163	N	0	1
403	65	M	145	0	1	ST	67	N	0.7	1
404	52	M	135	0	1	Normal	128	Y	2	1
405	47	M	110	0	1	Normal	120	Y	0	1
406	35	M	120	0	1	Normal	130	Y	1.2	1
407	57	M	140	0	1	Normal	100	Y	0	1
408	62	M	115	0	1	Normal	72	Y	-0.5	1
409	59	M	110	0	1	Normal	94	N	0	1
410	53	M	160	0	1	LVH	122	Y	0	1
411	62	M	150	0	1	ST	78	N	2	1
412	54	M	180	0	1	Normal	150	N	1.5	1
413	56	M	125	0	1	Normal	103	Y	1	1
414	56	M	125	0	1	Normal	98	N	-2	1
415	54	M	130	0	1	Normal	110	Y	3	1
416	66	F	155	0	1	Normal	90	N	0	1
417	63	M	140	260	0	ST	112	Y	3	1
418	44	M	130	209	0	ST	127	N	0	0
419	60	M	132	218	0	ST	140	Y	1.5	1
420	55	M	142	228	0	ST	149	Y	2.5	1
421	66	M	110	213	1	LVH	99	Y	1.3	0
422	66	M	120	0	0	ST	120	N	-0.5	0
423	65	M	150	236	1	ST	105	Y	0	1
424	60	M	180	0	0	ST	140	Y	1.5	0
425	60	M	120	0	1	Normal	141	Y	2	1
426	60	M	160	267	1	ST	157	N	0.5	1
427	56	M	126	166	0	ST	140	N	0	0
428	59	M	140	0	0	ST	117	Y	1	1
429	62	M	110	0	0	Normal	120	Y	0.5	1
430	63	M	133	0	0	LVH	120	Y	1	1
431	57	M	128	0	1	ST	148	Y	1	1
432	62	M	120	220	0	ST	86	N	0	0
433	63	M	170	177	0	Normal	84	Y	2.5	1
434	46	M	110	236	0	Normal	125	Y	2	1
435	63	M	126	0	0	ST	120	N	1.5	0
436	60	M	152	0	0	ST	118	Y	0	0
437	58	M	116	0	0	Normal	124	N	1	1
438	64	M	120	0	1	ST	106	N	2	1
439	63	M	130	0	0	ST	111	Y	0	1
440	74	M	138	0	0	Normal	116	N	0.2	0
441	52	M	128	0	0	ST	180	N	3	1
442	69	M	130	0	1	ST	129	N	1	1
443	51	M	128	0	1	ST	125	Y	1.2	1
444	60	M	130	186	1	ST	140	Y	0.5	1
445	56	M	120	100	0	Normal	120	Y	1.5	1
446	55	M	136	228	0	ST	124	Y	1.6	1
447	54	M	130	0	0	ST	117	Y	1.4	1
448	77	M	124	171	0	ST	110	Y	2	1
449	63	M	160	230	1	Normal	105	Y	1	1
450	55	M	0	0	0	Normal	155	N	1.5	1
451	52	M	122	0	0	Normal	110	Y	2	1
452	64	M	144	0	0	ST	122	Y	1	1
453	60	M	140	281	0	ST	118	Y	1.5	1
454	60	M	120	0	0	Normal	133	Y	2	0
455	58	M	136	203	1	Normal	123	Y	1.2	1
456	59	M	154	0	0	ST	131	Y	1.5	0
457	61	M	120	0	0	Normal	80	Y	0	1
458	40	M	125	0	1	Normal	165	N	0	1
459	61	M	134	0	1	ST	86	N	1.5	1
460	41	M	104	0	0	ST	111	N	0	0
461	57	M	139	277	1	ST	118	Y	1.9	1
462	63	M	136	0	0	Normal	84	Y	0	1
463	59	M	122	233	0	Normal	117	Y	1.3	1
464	51	M	128	0	0	Normal	107	N	0	0
465	59	M	131	0	0	Normal	128	Y	2	1
466	42	M	134	240	0	Normal	160	N	0	0
467	55	M	120	0	0	ST	125	Y	2.5	1
468	63	F	132	0	0	Normal	130	N	0.1	0
469	62	M	152	153	0	ST	97	Y	1.6	1
470	56	M	124	224	1	Normal	161	N	2	0
471	53	M	126	0	0	Normal	106	N	0	1
472	68	M	138	0	0	Normal	130	Y	3	1
473	53	M	154	0	1	ST	140	Y	1.5	1
474	60	M	141	316	1	ST	122	Y	1.7	1
475	62	M	131	0	0	Normal	130	N	0.1	0
476	59	M	178	0	1	LVH	120	Y	0	1
477	51	M	132	218	1	LVH	139	N	0.1	0
478	61	M	110	0	1	Normal	108	Y	2	1
479	57	M	130	311	1	ST	148	Y	2	1
480	56	M	170	0	0	LVH	123	Y	2.5	1
481	58	M	126	0	1	Normal	110	Y	2	1
482	69	M	140	0	1	ST	118	N	2.5	1
483	67	M	142	270	1	Normal	125	N	2.5	1
484	58	M	120	0	0	LVH	106	Y	1.5	1
485	65	M	134	0	0	Normal	112	Y	1.1	1
486	63	M	139	217	1	ST	128	Y	1.2	1
487	55	M	110	214	1	ST	180	N	0.4	0
488	57	M	140	214	0	ST	144	Y	2	1
489	65	M	140	252	0	Normal	135	N	0.3	0
490	54	M	136	220	0	Normal	140	Y	3	1
491	72	M	120	214	0	Normal	102	Y	1	1
492	75	M	170	203	1	ST	108	N	0	1
493	49	M	130	0	0	ST	145	N	3	1
494	51	M	137	339	0	Normal	127	Y	1.7	1
495	60	M	142	216	0	Normal	110	Y	2.5	1
496	64	F	142	276	0	Normal	140	Y	1	1
497	58	M	132	458	1	Normal	69	N	1	0
498	61	M	146	241	0	Normal	148	Y	3	1
499	67	M	160	384	1	ST	130	Y	0	1
500	62	M	135	297	0	Normal	130	Y	1	1
501	65	M	136	248	0	Normal	140	Y	4	1
502	63	M	130	308	0	Normal	138	Y	2	1
503	69	M	140	208	0	ST	140	Y	2	1
504	51	M	132	227	1	ST	138	N	0.2	0
505	62	M	158	210	1	Normal	112	Y	3	1
506	55	M	136	245	1	ST	131	Y	1.2	1
507	75	M	136	225	0	Normal	112	Y	3	1
508	40	M	106	240	0	Normal	80	Y	0	0
509	67	M	120	0	1	Normal	150	N	1.5	1
510	58	M	110	198	0	Normal	110	N	0	1
511	60	M	136	195	0	Normal	126	N	0.3	0
512	63	M	160	267	1	ST	88	Y	2	1
513	35	M	123	161	0	ST	153	N	-0.1	0
514	62	M	112	258	0	ST	150	Y	1.3	1
515	43	M	122	0	0	Normal	120	N	0.5	1
516	63	M	130	0	1	ST	160	N	3	0
517	68	M	150	195	1	Normal	132	N	0	1
518	65	M	150	235	0	Normal	120	Y	1.5	1
519	48	M	102	0	1	ST	110	Y	1	1
520	63	M	96	305	0	ST	121	Y	1	1
521	64	M	130	223	0	ST	128	N	0.5	0
522	61	M	120	282	0	ST	135	Y	4	1
523	50	M	144	349	0	LVH	120	Y	1	1
524	59	M	124	160	0	Normal	117	Y	1	1
525	55	M	150	160	0	ST	150	N	0	0
526	45	M	130	236	0	Normal	144	N	0.1	0
527	65	M	144	312	0	LVH	113	Y	1.7	1
528	61	M	139	283	0	Normal	135	N	0.3	0
529	49	M	131	142	0	Normal	127	Y	1.5	1
530	72	M	143	211	0	Normal	109	Y	1.4	1
531	50	M	133	218	0	Normal	128	Y	1.1	1
532	64	M	143	306	1	ST	115	Y	1.8	1
533	55	M	116	186	1	ST	102	N	0	1
534	63	M	110	252	0	ST	140	Y	2	1
535	59	M	125	222	0	Normal	135	Y	2.5	1
536	56	M	130	0	0	LVH	122	Y	1	1
537	62	M	133	0	1	ST	119	Y	1.2	1
538	74	M	150	258	1	ST	130	Y	4	1
539	54	M	130	202	1	Normal	112	Y	2	1
540	57	M	110	197	0	LVH	100	N	0	0
541	62	M	138	204	0	ST	122	Y	1.2	1
542	76	M	104	113	0	LVH	120	N	3.5	1
543	54	F	138	274	0	Normal	105	Y	1.5	1
544	70	M	170	192	0	ST	129	Y	3	1
545	61	F	140	298	1	Normal	120	Y	0	0
546	48	M	132	272	0	ST	139	N	0.2	0
547	48	M	132	220	1	ST	162	N	0	1
548	61	M	142	200	1	ST	100	N	1.5	1
549	66	M	112	261	0	Normal	140	N	1.5	1
550	68	M	139	181	1	ST	135	N	0.2	0
551	55	M	172	260	0	Normal	73	N	2	1
552	62	M	120	220	0	LVH	86	N	0	0
553	71	M	144	221	0	Normal	108	Y	1.8	1
554	74	M	145	216	1	Normal	116	Y	1.8	1
555	53	M	155	175	1	ST	160	N	0.3	0
556	58	M	150	219	0	ST	118	Y	0	1
557	75	M	160	310	1	Normal	112	Y	2	0
558	56	M	137	208	1	ST	122	Y	1.8	1
559	58	M	137	232	0	ST	124	Y	1.4	1
560	64	M	134	273	0	Normal	102	Y	4	1
561	54	M	133	203	0	ST	137	N	0.2	0
562	54	M	132	182	0	ST	141	N	0.1	0
563	59	M	140	274	0	Normal	154	Y	2	0
564	55	M	135	204	1	ST	126	Y	1.1	1
565	57	M	144	270	1	ST	160	Y	2	1
566	61	M	141	292	0	ST	115	Y	1.7	1
567	41	M	150	171	0	Normal	128	Y	1.5	0
568	71	M	130	221	0	ST	115	Y	0	1
569	38	M	110	289	0	Normal	105	Y	1.5	1
570	55	M	158	217	0	Normal	110	Y	2.5	1
571	56	M	128	223	0	ST	119	Y	2	1
572	69	M	140	110	1	Normal	109	Y	1.5	1
573	64	M	150	193	0	ST	135	Y	0.5	1
574	72	M	160	123	1	LVH	130	N	1.5	1
575	69	M	142	210	1	ST	112	Y	1.5	1
576	56	M	137	282	1	Normal	126	Y	1.2	1
577	62	M	139	170	0	ST	120	Y	3	1
578	67	M	146	369	0	Normal	110	Y	1.9	1
579	57	M	156	173	0	LVH	119	Y	3	1
580	69	M	145	289	1	ST	110	Y	1.8	1
581	51	M	131	152	1	LVH	130	Y	1	1
582	48	M	140	208	0	Normal	159	Y	1.5	1
583	69	M	122	216	1	LVH	84	Y	0	1
584	69	M	142	271	0	LVH	126	N	0.3	0
585	64	M	141	244	1	ST	116	Y	1.5	1
586	57	M	180	285	1	ST	120	N	0.8	1
587	53	M	124	243	0	Normal	122	Y	2	1
588	37	M	118	240	0	LVH	165	N	1	0
589	67	M	140	219	0	ST	122	Y	2	1
590	74	M	140	237	1	Normal	94	N	0	1
591	63	M	136	165	0	ST	133	N	0.2	0
592	58	M	100	213	0	ST	110	N	0	0
593	61	M	190	287	1	LVH	150	Y	2	1
594	64	M	130	258	1	LVH	130	N	0	1
595	58	M	160	256	1	LVH	113	Y	1	1
596	60	M	130	186	1	LVH	140	Y	0.5	1
597	57	M	122	264	0	LVH	100	N	0	1
598	55	M	133	185	0	ST	136	N	0.2	0
599	55	M	120	226	0	LVH	127	Y	1.7	1
600	56	M	130	203	1	Normal	98	N	1.5	1
601	57	M	130	207	0	ST	96	Y	1	0
602	61	M	140	284	0	Normal	123	Y	1.3	1
603	61	M	120	337	0	Normal	98	Y	0	1
604	74	M	155	310	0	Normal	112	Y	1.5	1
605	68	M	134	254	1	Normal	151	Y	0	0
606	51	F	114	258	1	LVH	96	N	1	0
607	62	M	160	254	1	ST	108	Y	3	1
608	53	M	144	300	1	ST	128	Y	1.5	1
609	62	M	158	170	0	ST	138	Y	0	1
610	46	M	134	310	0	Normal	126	N	0	1
611	54	F	127	333	1	ST	154	N	0	1
612	62	M	135	139	0	ST	137	N	0.2	0
613	55	M	122	223	1	ST	100	N	0	1
614	58	M	140	385	1	LVH	135	N	0.3	0
615	62	M	120	254	0	LVH	93	Y	0	1
616	70	M	130	322	0	LVH	109	N	2.4	1
617	67	F	115	564	0	LVH	160	N	1.6	0
618	57	M	124	261	0	Normal	141	N	0.3	1
619	64	M	128	263	0	Normal	105	Y	0.2	0
620	74	F	120	269	0	LVH	121	Y	0.2	0
621	65	M	120	177	0	Normal	140	N	0.4	0
622	56	M	130	256	1	LVH	142	Y	0.6	1
623	59	M	110	239	0	LVH	142	Y	1.2	1
624	60	M	140	293	0	LVH	170	N	1.2	1
625	63	F	150	407	0	LVH	154	N	4	1
626	59	M	135	234	0	Normal	161	N	0.5	0
627	53	M	142	226	0	LVH	111	Y	0	0
628	44	M	140	235	0	LVH	180	N	0	0
629	61	M	134	234	0	Normal	145	N	2.6	1
630	57	F	128	303	0	LVH	159	N	0	0
631	71	F	112	149	0	Normal	125	N	1.6	0
632	46	M	140	311	0	Normal	120	Y	1.8	1
633	53	M	140	203	1	LVH	155	Y	3.1	1
634	64	M	110	211	0	LVH	144	Y	1.8	0
635	40	M	140	199	0	Normal	178	Y	1.4	0
636	67	M	120	229	0	LVH	129	Y	2.6	1
637	48	M	130	245	0	LVH	180	N	0.2	0
638	43	M	115	303	0	Normal	181	N	1.2	0
639	47	M	112	204	0	Normal	143	N	0.1	0
640	54	F	132	288	1	LVH	159	Y	0	0
641	48	F	130	275	0	Normal	139	N	0.2	0
642	46	F	138	243	0	LVH	152	Y	0	0
643	51	F	120	295	0	LVH	157	N	0.6	0
644	58	M	112	230	0	LVH	165	N	2.5	1
645	71	F	110	265	1	LVH	130	N	0	0
646	57	M	128	229	0	LVH	150	N	0.4	1
647	66	M	160	228	0	LVH	138	N	2.3	0
648	37	F	120	215	0	Normal	170	N	0	0
649	59	M	170	326	0	LVH	140	Y	3.4	1
650	50	M	144	200	0	LVH	126	Y	0.9	1
651	48	M	130	256	1	LVH	150	Y	0	1
652	61	M	140	207	0	LVH	138	Y	1.9	1
653	59	M	160	273	0	LVH	125	N	0	1
654	42	M	130	180	0	Normal	150	N	0	0
655	48	M	122	222	0	LVH	186	N	0	0
656	40	M	152	223	0	Normal	181	N	0	1
657	62	F	124	209	0	Normal	163	N	0	0
658	44	M	130	233	0	Normal	179	Y	0.4	0
659	46	M	101	197	1	Normal	156	N	0	0
660	59	M	126	218	1	Normal	134	N	2.2	1
661	58	M	140	211	1	LVH	165	N	0	0
662	49	M	118	149	0	LVH	126	N	0.8	1
663	44	M	110	197	0	LVH	177	N	0	1
664	66	M	160	246	0	Normal	120	Y	0	1
665	65	F	150	225	0	LVH	114	N	1	1
666	42	M	136	315	0	Normal	125	Y	1.8	1
667	52	M	128	205	1	Normal	184	N	0	0
668	65	F	140	417	1	LVH	157	N	0.8	0
669	63	F	140	195	0	Normal	179	N	0	0
670	45	F	130	234	0	LVH	175	N	0.6	0
671	41	F	105	198	0	Normal	168	N	0	0
672	61	M	138	166	0	LVH	125	Y	3.6	1
673	60	F	120	178	1	Normal	96	N	0	0
674	59	F	174	249	0	Normal	143	Y	0	1
675	62	M	120	281	0	LVH	103	N	1.4	1
676	57	M	150	126	1	Normal	173	N	0.2	0
677	51	F	130	305	0	Normal	142	Y	1.2	1
678	44	M	120	226	0	Normal	169	N	0	0
679	60	F	150	240	0	Normal	171	N	0.9	0
680	63	M	145	233	1	LVH	150	N	2.3	0
681	57	M	150	276	0	LVH	112	Y	0.6	1
682	51	M	140	261	0	LVH	186	Y	0	0
683	58	F	136	319	1	LVH	152	N	0	1
684	44	F	118	242	0	Normal	149	N	0.3	0
685	47	M	108	243	0	Normal	152	N	0	1
686	61	M	120	260	0	Normal	140	Y	3.6	1
687	57	F	120	354	0	Normal	163	Y	0.6	0
688	70	M	156	245	0	LVH	143	N	0	0
689	76	F	140	197	0	ST	116	N	1.1	0
690	67	F	106	223	0	Normal	142	N	0.3	0
691	45	M	142	309	0	LVH	147	Y	0	1
692	45	M	104	208	0	LVH	148	Y	3	0
693	39	F	94	199	0	Normal	179	N	0	0
694	42	F	120	209	0	Normal	173	N	0	0
695	56	M	120	236	0	Normal	178	N	0.8	0
696	58	M	146	218	0	Normal	105	N	2	1
697	35	M	120	198	0	Normal	130	Y	1.6	1
698	58	M	150	270	0	LVH	111	Y	0.8	1
699	41	M	130	214	0	LVH	168	N	2	0
700	57	M	110	201	0	Normal	126	Y	1.5	0
701	42	M	148	244	0	LVH	178	N	0.8	0
702	62	M	128	208	1	LVH	140	N	0	0
703	59	M	178	270	0	LVH	145	N	4.2	0
704	41	F	126	306	0	Normal	163	N	0	0
705	50	M	150	243	0	LVH	128	N	2.6	1
706	59	M	140	221	0	Normal	164	Y	0	0
707	61	F	130	330	0	LVH	169	N	0	1
708	54	M	124	266	0	LVH	109	Y	2.2	1
709	54	M	110	206	0	LVH	108	Y	0	1
710	52	M	125	212	0	Normal	168	N	1	1
711	47	M	110	275	0	LVH	118	Y	1	1
712	66	M	120	302	0	LVH	151	N	0.4	0
713	58	M	100	234	0	Normal	156	N	0.1	1
714	64	F	140	313	0	Normal	133	N	0.2	0
715	50	F	120	244	0	Normal	162	N	1.1	0
716	44	F	108	141	0	Normal	175	N	0.6	0
717	67	M	120	237	0	Normal	71	N	1	1
718	49	F	130	269	0	Normal	163	N	0	0
719	57	M	165	289	1	LVH	124	N	1	1
720	63	M	130	254	0	LVH	147	N	1.4	1
721	48	M	124	274	0	LVH	166	N	0.5	1
722	51	M	100	222	0	Normal	143	Y	1.2	0
723	60	F	150	258	0	LVH	157	N	2.6	1
724	59	M	140	177	0	Normal	162	Y	0	1
725	45	F	112	160	0	Normal	138	N	0	0
726	55	F	180	327	0	ST	117	Y	3.4	1
727	41	M	110	235	0	Normal	153	N	0	0
728	60	F	158	305	0	LVH	161	N	0	1
729	54	F	135	304	1	Normal	170	N	0	0
730	42	M	120	295	0	Normal	162	N	0	0
731	49	F	134	271	0	Normal	162	N	0	0
732	46	M	120	249	0	LVH	144	N	0.8	1
733	56	F	200	288	1	LVH	133	Y	4	1
734	66	F	150	226	0	Normal	114	N	2.6	0
735	56	M	130	283	1	LVH	103	Y	1.6	1
736	49	M	120	188	0	Normal	139	N	2	1
737	54	M	122	286	0	LVH	116	Y	3.2	1
738	57	M	152	274	0	Normal	88	Y	1.2	1
739	65	F	160	360	0	LVH	151	N	0.8	0
740	54	M	125	273	0	LVH	152	N	0.5	0
741	54	F	160	201	0	Normal	163	N	0	0
742	62	M	120	267	0	Normal	99	Y	1.8	1
743	52	F	136	196	0	LVH	169	N	0.1	0
744	52	M	134	201	0	Normal	158	N	0.8	0
745	60	M	117	230	1	Normal	160	Y	1.4	1
746	63	F	108	269	0	Normal	169	Y	1.8	1
747	66	M	112	212	0	LVH	132	Y	0.1	1
748	42	M	140	226	0	Normal	178	N	0	0
749	64	M	120	246	0	LVH	96	Y	2.2	1
750	54	M	150	232	0	LVH	165	N	1.6	0
751	46	F	142	177	0	LVH	160	Y	1.4	0
752	67	F	152	277	0	Normal	172	N	0	0
753	56	M	125	249	1	LVH	144	Y	1.2	1
754	34	F	118	210	0	Normal	192	N	0.7	0
755	57	M	132	207	0	Normal	168	Y	0	0
756	64	M	145	212	0	LVH	132	N	2	1
757	59	M	138	271	0	LVH	182	N	0	0
758	50	M	140	233	0	Normal	163	N	0.6	1
759	51	M	125	213	0	LVH	125	Y	1.4	0
760	54	M	192	283	0	LVH	195	N	0	1
761	53	M	123	282	0	Normal	95	Y	2	1
762	52	M	112	230	0	Normal	160	N	0	1
763	40	M	110	167	0	LVH	114	Y	2	1
764	58	M	132	224	0	LVH	173	N	3.2	1
765	41	F	112	268	0	LVH	172	Y	0	0
766	41	M	112	250	0	Normal	179	N	0	0
767	50	F	120	219	0	Normal	158	N	1.6	0
768	54	F	108	267	0	LVH	167	N	0	0
769	64	F	130	303	0	Normal	122	N	2	0
770	51	F	130	256	0	LVH	149	N	0.5	0
771	46	F	105	204	0	Normal	172	N	0	0
772	55	M	140	217	0	Normal	111	Y	5.6	1
773	45	M	128	308	0	LVH	170	N	0	0
774	56	M	120	193	0	LVH	162	N	1.9	0
775	66	F	178	228	1	Normal	165	Y	1	1
776	38	M	120	231	0	Normal	182	Y	3.8	1
777	62	F	150	244	0	Normal	154	Y	1.4	1
778	55	M	130	262	0	Normal	155	N	0	0
779	58	M	128	259	0	LVH	130	Y	3	1
780	43	M	110	211	0	Normal	161	N	0	0
781	64	F	180	325	0	Normal	154	Y	0	0
782	50	F	110	254	0	LVH	159	N	0	0
783	53	M	130	197	1	LVH	152	N	1.2	0
784	45	F	138	236	0	LVH	152	Y	0.2	0
785	65	M	138	282	1	LVH	174	N	1.4	1
786	69	M	160	234	1	LVH	131	N	0.1	0
787	69	M	140	254	0	LVH	146	N	2	1
788	67	M	100	299	0	LVH	125	Y	0.9	1
789	68	F	120	211	0	LVH	115	N	1.5	0
790	34	M	118	182	0	LVH	174	N	0	0
791	62	F	138	294	1	Normal	106	N	1.9	1
792	51	M	140	298	0	Normal	122	Y	4.2	1
793	46	M	150	231	0	Normal	147	N	3.6	1
794	67	M	125	254	1	Normal	163	N	0.2	1
795	50	M	129	196	0	Normal	163	N	0	0
796	42	M	120	240	1	Normal	194	N	0.8	0
797	56	F	134	409	0	LVH	150	Y	1.9	1
798	41	M	110	172	0	LVH	158	N	0	1
799	42	F	102	265	0	LVH	122	N	0.6	0
800	53	M	130	246	1	LVH	173	N	0	0
801	43	M	130	315	0	Normal	162	N	1.9	0
802	56	M	132	184	0	LVH	105	Y	2.1	1
803	52	M	108	233	1	Normal	147	N	0.1	0
804	62	F	140	394	0	LVH	157	N	1.2	0
805	70	M	160	269	0	Normal	112	Y	2.9	1
806	54	M	140	239	0	Normal	160	N	1.2	0
807	70	M	145	174	0	Normal	125	Y	2.6	1
808	54	M	108	309	0	Normal	156	N	0	0
809	35	M	126	282	0	LVH	156	Y	0	1
810	48	M	124	255	1	Normal	175	N	0	0
811	55	F	135	250	0	LVH	161	N	1.4	0
812	58	F	100	248	0	LVH	122	N	1	0
813	54	F	110	214	0	Normal	158	N	1.6	0
814	69	F	140	239	0	Normal	151	N	1.8	0
815	77	M	125	304	0	LVH	162	Y	0	1
816	68	M	118	277	0	Normal	151	N	1	0
817	58	M	125	300	0	LVH	171	N	0	1
818	60	M	125	258	0	LVH	141	Y	2.8	1
819	51	M	140	299	0	Normal	173	Y	1.6	1
820	55	M	160	289	0	LVH	145	Y	0.8	1
821	52	M	152	298	1	Normal	178	N	1.2	0
822	60	F	102	318	0	Normal	160	N	0	0
823	58	M	105	240	0	LVH	154	Y	0.6	0
824	64	M	125	309	0	Normal	131	Y	1.8	1
825	37	M	130	250	0	Normal	187	N	3.5	0
826	59	M	170	288	0	LVH	159	N	0.2	1
827	51	M	125	245	1	LVH	166	N	2.4	0
828	43	F	122	213	0	Normal	165	N	0.2	0
829	58	M	128	216	0	LVH	131	Y	2.2	1
830	29	M	130	204	0	LVH	202	N	0	0
831	41	F	130	204	0	LVH	172	N	1.4	0
832	63	F	135	252	0	LVH	172	N	0	0
833	51	M	94	227	0	Normal	154	Y	0	0
834	54	M	120	258	0	LVH	147	N	0.4	0
835	44	M	120	220	0	Normal	170	N	0	0
836	54	M	110	239	0	Normal	126	Y	2.8	1
837	65	M	135	254	0	LVH	127	N	2.8	1
838	57	M	150	168	0	Normal	174	N	1.6	0
839	63	M	130	330	1	LVH	132	Y	1.8	1
840	35	F	138	183	0	Normal	182	N	1.4	0
841	41	M	135	203	0	Normal	132	N	0	0
842	62	F	130	263	0	Normal	97	N	1.2	1
843	43	F	132	341	1	LVH	136	Y	3	1
844	58	F	150	283	1	LVH	162	N	1	0
845	52	M	118	186	0	LVH	190	N	0	0
846	61	F	145	307	0	LVH	146	Y	1	1
847	39	M	118	219	0	Normal	140	N	1.2	1
848	45	M	115	260	0	LVH	185	N	0	0
849	52	M	128	255	0	Normal	161	Y	0	1
850	62	M	130	231	0	Normal	146	N	1.8	0
851	62	F	160	164	0	LVH	145	N	6.2	1
852	53	F	138	234	0	LVH	160	N	0	0
853	43	M	120	177	0	LVH	120	Y	2.5	1
854	47	M	138	257	0	LVH	156	N	0	0
855	52	M	120	325	0	Normal	172	N	0.2	0
856	68	M	180	274	1	LVH	150	Y	1.6	1
857	39	M	140	321	0	LVH	182	N	0	0
858	53	F	130	264	0	LVH	143	N	0.4	0
859	62	F	140	268	0	LVH	160	N	3.6	1
860	51	F	140	308	0	LVH	142	N	1.5	0
861	60	M	130	253	0	Normal	144	Y	1.4	1
862	65	M	110	248	0	LVH	158	N	0.6	1
863	65	F	155	269	0	Normal	148	N	0.8	0
864	60	M	140	185	0	LVH	155	N	3	1
865	60	M	145	282	0	LVH	142	Y	2.8	1
866	54	M	120	188	0	Normal	113	N	1.4	1
867	44	M	130	219	0	LVH	188	N	0	0
868	44	M	112	290	0	LVH	153	N	0	1
869	51	M	110	175	0	Normal	123	N	0.6	0
870	59	M	150	212	1	Normal	157	N	1.6	0
871	71	F	160	302	0	Normal	162	N	0.4	0
872	61	M	150	243	1	Normal	137	Y	1	0
873	55	M	132	353	0	Normal	132	Y	1.2	1
874	64	M	140	335	0	Normal	158	N	0	1
875	43	M	150	247	0	Normal	171	N	1.5	0
876	58	F	120	340	0	Normal	172	N	0	0
877	60	M	130	206	0	LVH	132	Y	2.4	1
878	58	M	120	284	0	LVH	160	N	1.8	1
879	49	M	130	266	0	Normal	171	N	0.6	0
880	48	M	110	229	0	Normal	168	N	1	1
881	52	M	172	199	1	Normal	162	N	0.5	0
882	44	M	120	263	0	Normal	173	N	0	0
883	56	F	140	294	0	LVH	153	N	1.3	0
884	57	M	140	192	0	Normal	148	N	0.4	0
885	67	M	160	286	0	LVH	108	Y	1.5	1
886	53	F	128	216	0	LVH	115	N	0	0
887	52	M	138	223	0	Normal	169	N	0	0
888	43	M	132	247	1	LVH	143	Y	0.1	1
889	52	M	128	204	1	Normal	156	Y	1	1
890	59	M	134	204	0	Normal	162	N	0.8	1
891	64	M	170	227	0	LVH	155	N	0.6	0
892	66	F	146	278	0	LVH	152	N	0	0
893	39	F	138	220	0	Normal	152	N	0	0
894	57	M	154	232	0	LVH	164	N	0	1
895	58	F	130	197	0	Normal	131	N	0.6	0
896	57	M	110	335	0	Normal	143	Y	3	1
897	47	M	130	253	0	Normal	179	N	0	0
898	55	F	128	205	0	ST	130	Y	2	1
899	35	M	122	192	0	Normal	174	N	0	0
900	61	M	148	203	0	Normal	161	N	0	1
901	58	M	114	318	0	ST	140	N	4.4	1
902	58	F	170	225	1	LVH	146	Y	2.8	1
903	58	M	125	220	0	Normal	144	N	0.4	0
904	56	M	130	221	0	LVH	163	N	0	0
905	56	M	120	240	0	Normal	169	N	0	0
906	67	M	152	212	0	LVH	150	N	0.8	1
907	55	F	132	342	0	Normal	166	N	1.2	0
908	44	M	120	169	0	Normal	144	Y	2.8	1
909	63	M	140	187	0	LVH	144	Y	4	1
910	63	F	124	197	0	Normal	136	Y	0	1
911	41	M	120	157	0	Normal	182	N	0	0
912	59	M	164	176	1	LVH	90	N	1	1
913	57	F	140	241	0	Normal	123	Y	0.2	1
914	45	M	110	264	0	Normal	132	N	1.2	1
915	68	M	144	193	1	Normal	141	N	3.4	1
916	57	M	130	131	0	Normal	115	Y	1.2	1
917	57	F	130	236	0	LVH	174	N	0	1
918	38	M	138	175	0	Normal	173	N	0	0
